# Supplementary material for: Peripheral Kynurenine Pathway Metabolites in Patients with Psoriasis
Source: Int J Mol Sci. 2025 Mar 28;26(7):3139. doi: 10.3390/ijms26073139 (PMC11988929; doi:10.3390/ijms26073139)
Supplement: Supplementary file 1 [file ijms-26-03139-s001.zip]

Archive with 1 entries (1 files):
- ijms-3494967-supplementary.pdf
